# Supplementary material for: Gut microbiota variability in dung beetles: prokaryotes vary according to the phylogeny of the host species while fungi vary according to the diet
Source: Front Insect Sci. 2025 Aug 20;5:1639013. doi: 10.3389/finsc.2025.1639013 (PMC12405213; doi:10.3389/finsc.2025.1639013)
Supplement: Supplementary file 3 [file DataSheet3.csv]

	ID	species	dung_type	sex	Observed	Shannon	FaithPD
1	3_OFTF06	O_fracticornis	cow	female	148	4.17953498618214	8.379777642
2	3_OFTF07	O_fracticornis	cow	female	108	3.75495049308949	7.844803017
3	3_OFTF08	O_fracticornis	cow	female	113	4.05530576898975	6.982020429
4	3_OFTF09	O_fracticornis	cow	female	130	3.81433455413789	9.453103759
5	3_OFTF10	O_fracticornis	cow	female	147	4.03812925454107	11.5202075
6	3_OFTM01	O_fracticornis	cow	male	222	5.02953717483619	15.724523085
7	3_OFTM02	O_fracticornis	cow	male	208	4.72044014635561	15.080745441
8	3_OFTM03	O_fracticornis	cow	male	98	3.95178560363849	6.960409367
9	3_OFTM04	O_fracticornis	cow	male	165	4.85308609183009	13.736823
10	3_OFTM05	O_fracticornis	cow	male	66	3.06925613199265	7.44763272
11	3_OMDF06	O_medius	cow	female	138	3.96309864162901	12.672891808
12	3_OMDF07	O_medius	cow	female	110	3.71286751224601	9.391300907
13	3_OMDF08	O_medius	cow	female	117	3.51924882847647	9.108084977
14	3_OMDF09	O_medius	cow	female	188	4.2839567051156	15.627333487
15	3_OMDF10	O_medius	cow	female	115	3.38481930704956	10.740111253
16	3_OMDM01	O_medius	cow	male	234	5.22680033086099	19.10384761
17	3_OMDM02	O_medius	cow	male	395	5.67873560339409	28.739957367
18	3_OMDM03	O_medius	cow	male	126	3.22811495520667	10.022775464
19	3_OMDM04	O_medius	cow	male	105	3.63307683741286	9.081303671
20	3_OMDM05	O_medius	cow	male	104	3.44902846473668	7.823873529
21	3_OVTF06	O_verticicornis	cow	female	200	4.90121593200277	12.757060085
22	3_OVTF07	O_verticicornis	cow	female	174	4.59982317644198	10.173355926
23	3_OVTF08	O_verticicornis	cow	female	129	4.15266269581689	8.537427421
24	3_OVTF09	O_verticicornis	cow	female	135	4.15136344831983	9.372727593
25	3_OVTF10	O_verticicornis	cow	female	147	3.68290895152235	9.987261045
26	3_OVTM01	O_verticicornis	cow	male	77	3.70435623424865	6.394992638
27	3_OVTM02	O_verticicornis	cow	male	122	3.86209542987271	8.380059576
28	3_OVTM03	O_verticicornis	cow	male	111	3.87151249951024	10.17726279
29	3_OVTM04	O_verticicornis	cow	male	264	5.05003151822291	19.658186814
30	3_OVTM05	O_verticicornis	cow	male	245	4.69184560695787	14.77802918
31	5_OFTF06	O_fracticornis	donkey	female	183	4.52108961666159	13.921163859
32	5_OFTF07	O_fracticornis	donkey	female	116	3.9204339880381	8.549413978
33	5_OFTF08	O_fracticornis	donkey	female	124	3.9574150576917	8.355435408
34	5_OFTF09	O_fracticornis	donkey	female	86	3.60483373768647	5.044402041
35	5_OFTF10	O_fracticornis	donkey	female	119	4.19691092352916	7.660250923
36	5_OFTM01	O_fracticornis	donkey	male	64	3.43444997787378	12.488966004
37	5_OFTM02	O_fracticornis	donkey	male	213	4.49240127506616	14.687968701
38	5_OFTM03	O_fracticornis	donkey	male	140	3.45611176427869	14.526737567
39	5_OFTM04	O_fracticornis	donkey	male	270	5.17183517767603	24.395563816
40	5_OFTM05	O_fracticornis	donkey	male	100	4.43494409098403	8.805683488
41	5_OMDF06	O_medius	donkey	female	125	4.085850051559	11.753908835
42	5_OMDF07	O_medius	donkey	female	196	4.75833908513117	13.327382532
43	5_OMDF08	O_medius	donkey	female	162	4.35746111602127	16.145322558
44	5_OMDF09	O_medius	donkey	female	162	4.63503996664983	10.501663307
45	5_OMDF10	O_medius	donkey	female	175	4.46850998045339	12.089472396
46	5_OMDM01	O_medius	donkey	male	24	2.15765369012151	3.891689939
47	5_OMDM02	O_medius	donkey	male	208	5.0380132284748	15.513588973
48	5_OMDM03	O_medius	donkey	male	89	3.93140901041737	9.455088253
49	5_OMDM04	O_medius	donkey	male	46	3.2645576106654	4.144394644
50	5_OMDM05	O_medius	donkey	male	71	3.10477180503279	7.669179876
51	5_OVTF06	O_verticicornis	donkey	female	82	4.03098914258156	6.286032865
52	5_OVTF07	O_verticicornis	donkey	female	125	4.17956969681126	10.066906606
53	5_OVTF08	O_verticicornis	donkey	female	87	4.1764741733613	5.599681739
54	5_OVTF09	O_verticicornis	donkey	female	119	4.1106973800948	10.587098614
55	5_OVTF10	O_verticicornis	donkey	female	251	5.10819857275607	10.814919311
56	5_OVTM01	O_verticicornis	donkey	male	71	2.88417116452616	7.020871276
57	5_OVTM02	O_verticicornis	donkey	male	76	2.70164761236053	11.314416892
58	5_OVTM03	O_verticicornis	donkey	male	81	3.50498135004222	9.727464435
59	5_OVTM04	O_verticicornis	donkey	male	105	3.51514976717277	11.115837016
60	5_OVTM05	O_verticicornis	donkey	male	76	3.9209704858876	8.516139993
61	6_OMDF06	O_medius	sheep	female	129	4.41432375615769	8.54088465
62	6_OMDF07	O_medius	sheep	female	82	3.56414847608344	7.076297398
63	6_OMDF08	O_medius	sheep	female	175	4.87338277077692	11.485114017
64	6_OMDF09	O_medius	sheep	female	163	4.55683187043847	9.655221408
65	6_OMDF10	O_medius	sheep	female	138	4.24107762791444	8.827170284
66	6_OMDM01	O_medius	sheep	male	88	3.74474825340714	8.735168312
67	6_OMDM02	O_medius	sheep	male	82	3.57725339972111	6.443267163
68	6_OMDM03	O_medius	sheep	male	152	3.9237594108577	16.38329087
69	6_OMDM04	O_medius	sheep	male	25	2.01226229269568	3.420325015
70	6_OMDM05	O_medius	sheep	male	57	3.05828486145511	5.087686878
71	6OFTF06	O_fracticornis	sheep	female	109	4.10537674622379	6.700872928
72	6OFTF07	O_fracticornis	sheep	female	134	4.21003380540771	10.060994966
73	6OFTF08	O_fracticornis	sheep	female	78	3.83042638168866	5.297417012
74	6OFTF09	O_fracticornis	sheep	female	89	3.98123480953766	6.494719318
75	6OFTF10	O_fracticornis	sheep	female	100	3.63818257758172	7.082533382
76	6OFTM01	O_fracticornis	sheep	male	105	4.19242510631388	11.720788267
77	6OFTM02	O_fracticornis	sheep	male	58	3.53374603586098	4.819979699
78	6OFTM03	O_fracticornis	sheep	male	89	3.0720127937459	10.916889035
79	6OFTM04	O_fracticornis	sheep	male	81	3.18804706049854	10.081037391
80	6OFTM05	O_fracticornis	sheep	male	146	4.52448115091669	11.714052493
81	6OVTF06	O_verticicornis	sheep	female	214	5.0114587773747	11.676060169
82	6OVTF07	O_verticicornis	sheep	female	96	3.74913734265168	9.116952847
83	6OVTF08	O_verticicornis	sheep	female	132	4.36259635796639	9.127590981
84	6OVTF09	O_verticicornis	sheep	female	116	3.89429953151387	7.592292195
85	6OVTF10	O_verticicornis	sheep	female	193	4.80290552807092	10.80226997
86	6OVTM01	O_verticicornis	sheep	male	44	3.11658703215132	5.09619043
87	6OVTM02	O_verticicornis	sheep	male	155	4.50915058687173	8.839555368
88	6OVTM03	O_verticicornis	sheep	male	155	4.03360571133243	15.069934305
89	6OVTM04	O_verticicornis	sheep	male	129	4.64483442726385	8.944686376
90	6OVTM05	O_verticicornis	sheep	male	195	4.93645368370539	12.79330298
