# Supplementary material for: Gut microbiota variability in dung beetles: prokaryotes vary according to the phylogeny of the host species while fungi vary according to the diet
Source: Front Insect Sci. 2025 Aug 20;5:1639013. doi: 10.3389/finsc.2025.1639013 (PMC12405213; doi:10.3389/finsc.2025.1639013)
Supplement: Supplementary file 4 [file DataSheet4.csv]

	ID	species	dung_type	sex	Observed	Shannon	FaithPD
1	3_OFTF06	O_fracticornis	cow	female	83	1.92999915281339	17.797390536
2	3_OFTF07	O_fracticornis	cow	female	74	3.5665147254358	9.041937764
3	3_OFTF08	O_fracticornis	cow	female	113	3.79966892453332	18.867401666
4	3_OFTF09	O_fracticornis	cow	female	81	3.44054269796949	12.293160926
5	3_OFTF10	O_fracticornis	cow	female	66	2.85506775094035	10.231722451
6	3_OFTM01	O_fracticornis	cow	male	78	2.83333418850327	13.785603036
7	3_OFTM02	O_fracticornis	cow	male	81	3.24972833454951	17.992539994
8	3_OFTM03	O_fracticornis	cow	male	95	2.94708701763975	15.044744847
9	3_OFTM04	O_fracticornis	cow	male	53	3.11892764821508	7.936926918
10	3_OFTM05	O_fracticornis	cow	male	101	3.46688011932356	16.927661763
11	3_OMDF06	O_medius	cow	female	61	3.13612922941292	10.923285005
12	3_OMDF07	O_medius	cow	female	66	2.71633641275106	12.702333542
13	3_OMDF08	O_medius	cow	female	48	2.02081264451565	7.116568999
14	3_OMDF09	O_medius	cow	female	72	1.45185898999378	14.601666708
15	3_OMDF10	O_medius	cow	female	66	3.03485923083541	9.099963037
16	3_OMDM01	O_medius	cow	male	163	3.5088161113337	23.690445947
17	3_OMDM02	O_medius	cow	male	57	2.91941414544794	8.60646745
18	3_OMDM03	O_medius	cow	male	72	2.06291774296654	17.12479792
19	3_OMDM04	O_medius	cow	male	70	3.03612609388993	12.191883449
20	3_OMDM05	O_medius	cow	male	64	0.659188936623106	10.842543014
21	3_OVTF06	O_verticicornis	cow	female	94	2.22089516531013	14.726266793
22	3_OVTF07	O_verticicornis	cow	female	58	1.45982242864323	10.159992389
23	3_OVTF08	O_verticicornis	cow	female	50	2.63231321102971	9.807964197
24	3_OVTF09	O_verticicornis	cow	female	83	2.52909449031504	11.225991471
25	3_OVTF10	O_verticicornis	cow	female	49	1.77466163178566	6.253341687
26	3_OVTM01	O_verticicornis	cow	male	92	3.63889862795831	14.957581745
27	3_OVTM02	O_verticicornis	cow	male	58	1.40743310227698	9.189820281
28	3_OVTM03	O_verticicornis	cow	male	52	2.35996030907141	6.653228157
29	3_OVTM04	O_verticicornis	cow	male	98	3.42576530999451	13.914228785
30	3_OVTM05	O_verticicornis	cow	male	59	2.53212281995868	11.570700036
31	5_OFTF06	O_fracticornis	donkey	female	37	2.27580987107117	9.532143209
32	5_OFTF07	O_fracticornis	donkey	female	55	2.98213406223414	12.938512543
33	5_OFTF08	O_fracticornis	donkey	female	323	5.27136313830055	16.113308515
34	5_OFTF09	O_fracticornis	donkey	female	330	5.41216134590675	17.370075773
35	5_OFTF10	O_fracticornis	donkey	female	338	5.35026309536177	17.886436034
36	5_OFTM01	O_fracticornis	donkey	male	59	2.92471241633625	14.065930761
37	5_OFTM02	O_fracticornis	donkey	male	113	3.7939338212171	14.918219934
38	5_OFTM03	O_fracticornis	donkey	male	37	2.8577792926735	5.580335793
39	5_OFTM04	O_fracticornis	donkey	male	20	1.79134731793705	5.950215293
40	5_OFTM05	O_fracticornis	donkey	male	39	2.28811967108181	7.873471599
41	5_OMDF06	O_medius	donkey	female	80	3.18793038997802	18.024968489
42	5_OMDF07	O_medius	donkey	female	64	3.21135191115676	7.691283806
43	5_OMDF08	O_medius	donkey	female	58	2.18388658287322	8.60220455
44	5_OMDF09	O_medius	donkey	female	48	2.78453284499682	6.755819141
45	5_OMDF10	O_medius	donkey	female	42	2.32484744343424	6.900505707
46	5_OMDM01	O_medius	donkey	male	254	5.15105906693573	14.661182379
47	5_OMDM02	O_medius	donkey	male	309	4.97259653564914	18.695914752
48	5_OMDM03	O_medius	donkey	male	399	5.26283927702894	18.607552455
49	5_OMDM04	O_medius	donkey	male	215	4.75701018047014	16.904602744
50	5_OMDM05	O_medius	donkey	male	94	3.9623266426435	10.856804706
51	5_OVTF06	O_verticicornis	donkey	female	58	3.38648631959075	8.490208326
52	5_OVTF07	O_verticicornis	donkey	female	373	5.32218802848594	21.908238032
53	5_OVTF08	O_verticicornis	donkey	female	76	3.50421226292333	9.409617101
54	5_OVTF09	O_verticicornis	donkey	female	172	3.15958481803787	24.272097389
55	5_OVTF10	O_verticicornis	donkey	female	55	2.3763664928397	9.50674333
56	5_OVTM01	O_verticicornis	donkey	male	173	4.64863390081356	9.499495864
57	5_OVTM02	O_verticicornis	donkey	male	58	3.54877997381214	7.345149545
58	5_OVTM03	O_verticicornis	donkey	male	92	3.94470938966591	11.317068112
59	5_OVTM04	O_verticicornis	donkey	male	40	2.82977341385202	11.351855627
60	5_OVTM05	O_verticicornis	donkey	male	64	2.62573169123345	6.674754382
61	6_OMDF06	O_medius	sheep	female	65	3.12728525118108	10.460993421
62	6_OMDF07	O_medius	sheep	female	59	2.81020770187756	9.275683988
63	6_OMDF08	O_medius	sheep	female	52	2.56770981092285	13.593097457
64	6_OMDF09	O_medius	sheep	female	64	3.72102856627044	7.773394824
65	6_OMDF10	O_medius	sheep	female	74	2.35278641807492	7.684959349
66	6_OMDM01	O_medius	sheep	male	111	4.04476745825433	5.953540137
67	6_OMDM02	O_medius	sheep	male	64	2.5632317431933	6.842590689
68	6_OMDM03	O_medius	sheep	male	51	2.05237089910167	8.121745989
69	6_OMDM04	O_medius	sheep	male	46	1.82957885568136	7.279977552
70	6_OMDM05	O_medius	sheep	male	49	2.86751360273437	11.366095306
71	6OFTF06	O_fracticornis	sheep	female	46	2.35199439004347	7.374331011
72	6OFTF07	O_fracticornis	sheep	female	63	2.98658445912535	8.415602099
73	6OFTF08	O_fracticornis	sheep	female	57	2.87598800943777	7.830053388
74	6OFTF09	O_fracticornis	sheep	female	46	3.0473010697923	7.575676136
75	6OFTF10	O_fracticornis	sheep	female	65	3.18835984242139	7.775381755
76	6OFTM01	O_fracticornis	sheep	male	54	3.13524116585229	13.60712743
77	6OFTM02	O_fracticornis	sheep	male	49	3.28641271543177	13.373585218
78	6OFTM03	O_fracticornis	sheep	male	99	3.52776911216448	13.509366047
79	6OFTM04	O_fracticornis	sheep	male	59	2.49717445196302	7.517874952
80	6OFTM05	O_fracticornis	sheep	male	37	1.91303938897118	8.452666833
81	6OVTF06	O_verticicornis	sheep	female	66	2.369433675188	10.623479758
82	6OVTF07	O_verticicornis	sheep	female	89	3.81304383162477	8.312502436
83	6OVTF08	O_verticicornis	sheep	female	55	2.96966026523963	9.478629813
84	6OVTF09	O_verticicornis	sheep	female	39	1.47060195411481	4.616701502
85	6OVTF10	O_verticicornis	sheep	female	48	2.01017142186577	6.910585859
86	6OVTM01	O_verticicornis	sheep	male	87	3.9594163885536	8.239162809
87	6OVTM02	O_verticicornis	sheep	male	83	3.42118736427005	9.043176065
88	6OVTM03	O_verticicornis	sheep	male	40	3.07914525234946	5.964123428
89	6OVTM04	O_verticicornis	sheep	male	82	2.39323363000831	8.521279098
90	6OVTM05	O_verticicornis	sheep	male	67	3.55939358988626	12.381992684
